# Supplementary material for: Compact laboratory-based X-ray microscope enabling nondestructive 3D structure acquisition of mouse nephron with high speed and better user accessibility
Source: Microscopy (Oxf). 2022 Jul 2;71(6):315–23. doi: 10.1093/jmicro/dfac033 (PMC9731380; doi:10.1093/jmicro/dfac033)
Supplement: dfac033_Supp [file dfac033_supp.zip]

Archive with 6 entries (6 files):
- Supp_Fig_1.pdf
- Supp_Fig_2.pdf
- Supp_Video_3.avi
- Supp_Video_4.avi
- Supp_Video_5.avi
- Supp_Video_6.avi
